# Supplementary material for: The Prevalence of Inappropriate Image Duplication in Biomedical Research Publications
Source: mBio. 2016 Jun 7;7(3):e00809-16. doi: 10.1128/mBio.00809-16 (PMC4941872; doi:10.1128/mBio.00809-16)
Supplement: TABLE S1 — The 40 journals screened in this study. Table includes publisher, impact factor (Thomson Reuters 2013), number of papers containing the term “western blot” (WB) screened per year, and number of papers with inappropriate image duplication (IDs) found in that year. [file mbo003162846st1.xlsx]

## Sheet: SuppTable1
	Bik et al. Supplementary Table 1
Number	Journal Title	Publisher	Impact Factor 2013	Screened	Papers with ID	% ID	2014		2013		2012		2011		2010		2009		2008		2007		2006		2005		2004		2003		2002		2001		2000		1999		1998		1997		1996		1995
							WB	ID	WB	ID	WB	ID	WB	ID	WB	ID	WB	ID	WB	ID	WB	ID	WB	ID	WB	ID	WB	ID	WB	ID	WB	ID	WB	ID	WB	ID	WB	ID	WB	ID	WB	ID	WB	ID	WB	ID
1	PLOS ONE	PLOS	3.534	8138	348	4.28	3846	167	4292	181	NA	NA	NA	NA	NA	NA	NA	NA	NA	NA	NA	NA	NA	NA	NA	NA	NA	NA	NA	NA	NA	NA	NA	NA	NA	NA	NA	NA	NA	NA	NA	NA	NA	NA	NA	NA
2	PLOS Pathogens	PLOS	8.057	406	9	2.22	200	5	206	4	NA	NA	NA	NA	NA	NA	NA	NA	NA	NA	NA	NA	NA	NA	NA	NA	NA	NA	NA	NA	NA	NA	NA	NA	NA	NA	NA	NA	NA	NA	NA	NA	NA	NA	NA	NA
3	PLOS Genetics	PLOS	8.167	362	4	1.1	164	2	198	2	NA	NA	NA	NA	NA	NA	NA	NA	NA	NA	NA	NA	NA	NA	NA	NA	NA	NA	NA	NA	NA	NA	NA	NA	NA	NA	NA	NA	NA	NA	NA	NA	NA	NA	NA	NA
4	PLOS Biology	PLOS	11.771	233	6	2.58	36	2	42	0	47	1	47	1	61	2	NA	NA	NA	NA	NA	NA	NA	NA	NA	NA	NA	NA	NA	NA	NA	NA	NA	NA	NA	NA	NA	NA	NA	NA	NA	NA	NA	NA	NA	NA
5	PLOS NTD	PLOS	4.489	317	17	5.36	72	3	79	4	53	3	37	3	42	3	17	0	15	1	2	0	NA	NA	NA	NA	NA	NA	NA	NA	NA	NA	NA	NA	NA	NA	NA	NA	NA	NA	NA	NA	NA	NA	NA	NA
6	Journal of Clinical Microbiology	ASM	4.232	595	11	1.85	13	0	10	0	12	0	15	0	19	0	18	1	20	0	11	0	31	2	44	2	55	3	45	2	55	0	57	0	49	0	58	0	46	1	13	0	8	0	16	0
7	Applied and Environmental Microbiology	ASM	3.952	292	8	2.74	56	0	46	1	65	0	60	3	65	4	NA	NA	NA	NA	NA	NA	NA	NA	NA	NA	NA	NA	NA	NA	NA	NA	NA	NA	NA	NA	NA	NA	NA	NA	NA	NA	NA	NA	NA	NA
8	mBio	ASM	6.875	175	3	1.71	64	0	53	1	30	1	22	1	6	0	NA	NA	NA	NA	NA	NA	NA	NA	NA	NA	NA	NA	NA	NA	NA	NA	NA	NA	NA	NA	NA	NA	NA	NA	NA	NA	NA	NA	NA	NA
9	Infection and Immunity	ASM	4.156	1070	30	2.8	120	2	95	5	121	6	40	2	51	2	51	2	51	0	53	0	52	1	58	2	52	1	42	3	47	0	45	1	49	1	51	1	47	0	11	0	14	1	19	0
10	Journal of Virology	ASM	4.648	421	11	2.61	NA	NA	421	11	NA	NA	NA	NA	NA	NA	NA	NA	NA	NA	NA	NA	NA	NA	NA	NA	NA	NA	NA	NA	NA	NA	NA	NA	NA	NA	NA	NA	NA	NA	NA	NA	NA	NA	NA	NA
11	International journal of cancer	Wiley	5.007	226	10	4.42	40	0	186	10	NA	NA	NA	NA	NA	NA	NA	NA	NA	NA	NA	NA	NA	NA	NA	NA	NA	NA	NA	NA	NA	NA	NA	NA	NA	NA	NA	NA	NA	NA	NA	NA	NA	NA	NA	NA
12	Clinical Microbiology and Infection	Wiley	5.197	199	1	0.5	9	0	6	0	10	1	11	0	14	0	23	0	17	0	14	0	21	0	15	0	15	0	7	0	5	0	11	0	6	0	3	0	5	0	4	0	1	0	2	0
13	Journal of Applied Microbiology	Wiley	2.386	200	3	1.5	15	0	19	0	8	0	14	0	11	1	12	0	19	0	23	1	6	1	8	0	9	0	7	0	11	0	14	0	6	0	9	0	5	0	4	0	NA	NA	NA	NA
14	Environmental Microbiology	Wiley	6.24	189	5	2.65	49	1	24	0	19	2	18	0	22	0	17	1	16	0	5	0	3	0	3	0	2	0	2	0	4	0	0	0	3	1	2	0	NA	NA	NA	NA	NA	NA	NA	NA
15	Microbiology and Immunology	Wiley	1.306	358	3	0.84	19	0	29	0	23	0	22	0	19	1	17	0	19	0	6	0	3	0	5	1	7	1	7	0	18	0	18	0	35	0	23	0	27	0	27	0	18	0	16	0
16	Letters in Applied Microbiology	Wiley	1.749	123	2	1.63	10	0	6	0	7	2	10	0	17	0	7	0	6	0	3	0	8	0	2	0	6	0	7	0	2	0	6	0	7	0	8	0	1	0	2	0	5	0	3	0
17	BioMed Research International	Hindawi	2.706	77	8	10.39	42	4	35	4	NA	NA	NA	NA	NA	NA	NA	NA	NA	NA	NA	NA	NA	NA	NA	NA	NA	NA	NA	NA	NA	NA	NA	NA	NA	NA	NA	NA	NA	NA	NA	NA	NA	NA	NA	NA
18	Evid Based Compl Alternat Med	Hindawi	2.175	96	10	10.42	20	2	34	4	25	3	12	1	3	0	1	0	0	0	0	0	1	0	NA	NA	NA	NA	NA	NA	NA	NA	NA	NA	NA	NA	NA	NA	NA	NA	NA	NA	NA	NA	NA	NA
19	BMC Microbiology	BMC	2.976	340	23	6.76	44	3	44	3	28	0	50	3	56	6	39	3	37	2	11	0	8	2	5	0	5	0	2	1	5	0	6	0	NA	NA	NA	NA	NA	NA	NA	NA	NA	NA	NA	NA
20	Genome Biology	BMC	10.465	105	1	0.95	24	0	15	1	8	0	7	0	4	0	6	0	6	0	9	0	6	0	5	0	5	0	5	0	2	0	3	0	NA	NA	NA	NA	NA	NA	NA	NA	NA	NA	NA	NA
21	Breast Cancer Research	BMC	5.88	403	20	4.96	58	4	38	2	49	5	49	0	36	2	24	0	31	1	25	2	12	2	35	2	13	0	4	0	3	0	5	0	17	0	4	0	NA	NA	NA	NA	NA	NA	NA	NA
22	BMC Cancer	BMC	3.32	145	8	5.52	NA	NA	145	8	NA	NA	NA	NA	NA	NA	NA	NA	NA	NA	NA	NA	NA	NA	NA	NA	NA	NA	NA	NA	NA	NA	NA	NA	NA	NA	NA	NA	NA	NA	NA	NA	NA	NA	NA	NA
23	Diagn Microbiol Infect Dis	Elsevier	2.568	115	3	2.61	6	0	7	0	14	1	15	2	9	0	6	0	8	0	14	0	5	0	3	0	3	0	6	0	4	0	5	0	1	0	4	0	3	0	0	0	1	0	1	0
24	Lung Cancer	Elsevier	3.737	317	11	3.47	12	0	24	0	38	1	28	1	25	2	28	1	23	1	23	1	20	2	14	0	15	0	29	1	14	0	13	1	1	0	2	0	4	0	0	0	2	0	2	0
25	Cytokine	Elsevier	2.874	464	28	6.03	31	1	55	2	66	3	60	5	30	1	28	4	39	4	15	1	35	4	37	2	23	1	15	0	6	0	2	0	6	0	3	0	3	0	4	0	4	0	2	0
26	Journal of Autoimmunity	Elsevier	7.018	150	6	4	8	1	13	0	13	0	11	0	11	0	6	1	8	0	6	1	16	1	13	2	14	0	8	0	1	0	2	0	2	0	3	0	3	0	3	0	2	0	7	0
27	Appl Microbiol Biotechnol	Springer	3.811	230	8	3.48	78	3	91	5	61	0	NA	NA	NA	NA	NA	NA	NA	NA	NA	NA	NA	NA	NA	NA	NA	NA	NA	NA	NA	NA	NA	NA	NA	NA	NA	NA	NA	NA	NA	NA	NA	NA	NA	NA
28	Breast Cancer Res Treatment	Springer	4.198	206	12	5.83	61	5	45	3	100	4	NA	NA	NA	NA	NA	NA	NA	NA	NA	NA	NA	NA	NA	NA	NA	NA	NA	NA	NA	NA	NA	NA	NA	NA	NA	NA	NA	NA	NA	NA	NA	NA	NA	NA
29	Cancer Chemotherapy and Pharmacology	Springer	2.571	542	29	5.35	29	0	42	2	39	1	54	5	43	1	52	4	59	4	25	3	38	1	31	3	30	3	21	2	18	0	12	0	12	0	11	0	8	0	7	0	7	0	4	0
30	Molecular and Cellular Biochemistry	Springer	2.388	800	43	5.38	40	5	40	4	40	6	40	3	40	3	40	2	40	3	40	3	40	4	40	2	40	0	40	1	40	3	40	2	40	1	40	0	40	1	40	0	40	0	40	0
31	Growth Factors	Informa	3.088	166	10	6.02	0	0	4	0	11	0	12	1	12	1	19	1	19	2	13	2	3	1	10	1	5	1	4	0	3	0	7	0	7	0	5	0	13	0	10	0	4	0	5	0
32	Cancer Investigation	Informa	2.06	220	13	5.91	12	0	11	1	17	1	23	2	35	2	37	2	26	3	13	1	9	0	5	1	9	0	6	0	3	0	4	0	3	0	2	0	1	0	0	0	1	0	3	0
33	Leukemia & Lymphoma	Informa	2.605	404	13	3.22	54	1	26	2	39	1	26	0	29	3	17	1	20	1	23	2	16	1	9	0	12	0	12	1	20	0	23	0	15	0	10	0	20	0	9	0	11	0	13	0
34	International Journal of Oncology	Spandidos	2.773	89	11	12.36	NA	NA	51	6	38	5	NA	NA	NA	NA	NA	NA	NA	NA	NA	NA	NA	NA	NA	NA	NA	NA	NA	NA	NA	NA	NA	NA	NA	NA	NA	NA	NA	NA	NA	NA	NA	NA	NA	NA
35	Science	AAAS	31.48	681	9	1.32	37	0	35	1	32	0	31	0	41	0	34	1	38	1	51	1	36	1	47	0	58	1	43	1	56	1	59	1	52	0	4	0	3	0	5	0	8	0	11	0
36	Nature	Nature	42.351	750	12	1.6	50	0	50	1	50	1	50	1	50	0	50	2	50	2	50	0	50	0	25	0	25	0	25	0	25	0	25	1	25	0	25	2	25	1	25	1	25	0	50	0
37	Nature Oncogene	Nature	8.459	150	7	4.67	50	2	50	4	50	1	NA	NA	NA	NA	NA	NA	NA	NA	NA	NA	NA	NA	NA	NA	NA	NA	NA	NA	NA	NA	NA	NA	NA	NA	NA	NA	NA	NA	NA	NA	NA	NA	NA	NA
38	Cancer Cell	Cell Press	23.893	188	6	3.19	55	2	63	2	70	2	NA	NA	NA	NA	NA	NA	NA	NA	NA	NA	NA	NA	NA	NA	NA	NA	NA	NA	NA	NA	NA	NA	NA	NA	NA	NA	NA	NA	NA	NA	NA	NA	NA	NA
39	Journal of Cell Biology	RU Press	9.786	329	1	0.3	102	0	110	0	117	1	NA	NA	NA	NA	NA	NA	NA	NA	NA	NA	NA	NA	NA	NA	NA	NA	NA	NA	NA	NA	NA	NA	NA	NA	NA	NA	NA	NA	NA	NA	NA	NA	NA	NA
40	PNAS	NAS	9.809	350	19	5.43	50	1	50	4	50	2	50	2	50	3	50	3	50	4	NA	NA	NA	NA	NA	NA	NA	NA	NA	NA	NA	NA	NA	NA	NA	NA	NA	NA	NA	NA	NA	NA	NA	NA	NA	NA
		Sum		20621	782		5576	216	6790	278	1350	54	814	36	801	37	599	29	617	29	435	18	419	23	414	18	403	11	337	12	342	4	357	6	336	3	267	3	254	3	164	1	151	1	194	0
		% ID				3.79225	3.8726		4.09		4		4.45026		4.52		4.74		4.40917		4.13793		5.48926		4.34783		2.72953		3.56083		1.16959		1.68067		0.892857		1.1236		1.1811		0.609756		0.662252		0
